# Supplementary material for: Emergence and Cytogenetic Clonal Evolution of Chromosome 7 Abnormalities in Myeloid Malignancies: Investigating the Role of Telomere Dysfunction
Source: Int J Mol Sci. 2025 Jan 29;26(3):1162. doi: 10.3390/ijms26031162 (PMC11817968; doi:10.3390/ijms26031162)
Supplement: Supplementary file 1 [file ijms-26-01162-s001.zip › Supplementary Table S1.xlsx]

## Sheet: Supplementary Table 1
Table S1. Clinical and biological features of 75 patients with chromosome 7q abnormalities
ID	Age	Sex	Karyotype	Diagnosis	CCE7	Complex karyotype	Sophia Myeloid panel (VAF%)	Previous Therapy	Therapy	TMO	Disease status pre-TMO	Relapse/Evolution	Outcome	Follow-up (months)	Status last FU
6	79.0444	F	48,XX,der(1)t(1;12)(p34;q13),del(5)(q13q35),del(7)(q11q34).i(11)(q13).ish i(11)(KMT2Ax2),-12,add(19)(p13),add(20)(q13),+der(20)add(20)(q13)+mar.ish (mar)(KMT2A+),+mar[26]	AML	NO	YES	TP53:c.821T>G p.Val274Gly (76%)	none	support therapy	NO	NA	NA	Died	2.33333	Disease
11	63.5083	F	45,X,der(X)t(X;1)(q26;p32),del(5)(q31q33),del(7)(q22q36),der(13),-17[20]	MDS	NO	YES	DNMT3A:c.2114T>C p.(Ile705Thr) (28%); TET2:c.788del p.(Gln263Glyfs*30) (30); TP53:c.746G>A p.(Arg248Gln)(42%)	none	Azacitidine	YES	refractory	YES	Died	8.46667	Disease
12	34.7833	M	46,XY,+1,der(15)t(1;15)(q10;q10)[4]/46,XY,del(7)(q11q36)[2]/46,XY[14]	MDS	NO	NO	ASXL1:c.3306G>T p.Glu1102Asp (48%); U2AF1:c.101C>T p.(Ser34Phe)(20%)	none	HSC-TMO upfront	YES	active disease	NO	Alive	33	CR
16	25.7917	F	45,XX,-7[20]	MDSb	NO	NO	DNMT3A:c. 1694 T>C p. Leu565Pro (2%); RUNX1:c.496 C>T p.Arg166Ter (11%)	cyclosporine + Anti-Thymocyte Globulin (ATG)	HSC-TMO upfront	YES	SD	NO	Alive	27.1	CR
22	62.1583	F	46,XX,del(7)(q22q36)[20]	MDS	NO	NO	JAK2:c.1849G>T p.(Val617Phe) (51%); SF3B1:c.2098A>G p.Lys700Glu (47%); PTPN11:c.182 A>T p.Asp61Val (46%)	Azacitine/ HSCT-TMO	support therapy	NO	NA	YES	Died	8	Disease
29	72.7917	F	46,XX,del(7)(q22q32)[5]/46,XX[25]	t-MDS	NO	NO	IDH2:c.419G>A p.Arg140Gln (48,5%); TP53:c.638G>C p.Arg213Pro(10,6%); DNMT3A:c.1669T>G p.Cys557Gly(48,8%)	chemotherapy for AML	Azacitidine	NO	NA	NO	Alive	46.4	CR
34	46.1806	F	36-45,XX,der(1)t(1;11;17)(p36;q13;?),-2,-5,del(7)(q22q36),der(11)t(11;?)/q13;?),-14,der(17)t(2;17)(q11;?),-18,-20,add(22)(p11),+1-3mar[20]	AML	NO	YES	TP53:c.772G>C p.(Glu258Gln) (65,5%); ZRSR2c.283G>A p.(Ala95Thr) (50,5%)	none	Intensive chemotherapy	YES	CR	YES	Died	10	Disease
35	60.0694	F	45,X,del(X)(q24q28),del(5)(q22q35),-7,del(12)(p12p13)[19]/46,XX[1]	MDS/AML	NO	YES	RUNX1:c.167T>C p.(Leu56Ser) (52%)	none	Azacitidine	YES	CR	YES	Alive	14	Disease
37	55.1222	M	45,XY,-7[9]/46,XY[11]	AML	NO	NO	IDH1:c.394C>A p.(Arg132Ser) (40%); NPM1:c.860_863dup p.(Trp288Cysfs*12) (9%); NRAS:c.35G>A p.Gly12Asp (31%)	none	Intensive chemotherapy	YES	CR	NO	Alive	15	CR
41	27.6222	M	43,XY,der(1)t(1;7)?,del(3)(p13p25),der(5)t(5;?)(q15;?)del(5)(q15),del(6)(12q23),-7,der(9)t(9;15)(p24;q22),-10,-12,del(17)(q21),der(19)t(10;19)(q12;q11)[20] #	AML	NO	YES	TP53:c.731G>A p.(Gly244Asp)(50,3%)	none	Intensive chemotherapy (	YES	active disease	YES	Died	16	Disease
43	63.2972	F	46,XX,der(7)t(1;7)(q10;p10),del(12)(q15q22)[8]/47,XX,+8,del(12)(q15q22)[3]	MDS	NO	NO	TET2:c.1923del p.(Gln642Serfs*58)(15,3%)	none	support therapy	YES	active disease	NO	Alive	21.8	CR
44	61.5972	M	45,XY,-7,del(12)(p11p13)[19]/46,XY[1]	t-AML	NO	NO	PTPN11:c.214 G>A p.Ala72Thr (10%); EZH2:c.2110 G>T p.Val704Phe (28,6%)	chemotherapy for Burkitt lymphoma	Intensive chemotherapy	YES	CR	NO	Alive	128	CR
49	26.0833	M	45,XY,-7 [10]	MDS	NO	NO	none	none	HSC-TMO upfront	YES	active disease	NO	Alive	45.6333	CR
56	74.6028	F	43,XX,del(5)(q13q33),-7,del(12)(p11p13),-16,-18[6]/43,XX,del(5),der(7).ish der(7)(CEP7+,DS7486-),del(12),-16,-18[2]/43,XX,del(5),der(7)t(7;8)?,del(12),-13,-18[1]	t-AML	YES	YES	TP53:c.809T>G p.Phe270Cys (66%); TP53:c.818G>A (5%)	chemo- and radiotherapy for LNH/radiotherapy for thyroid carciNOma	Azacitidine+Venetoclax	NO	NA	NA	Died	3	Disease
65	55.6139	M	42-43,XY,-1,add(4)(q35),-5,der(6)t(5;6;7)(q33;q25;q11),-7,del(8)(p11p21),-10,der(11),-14,del(16q),der(16)t(1;16)(p11;p13),der(17)t(?;17),+2-3mar[20] #	AML	NO	YES	TP53: c.844C>T p.Asp282Trp(83)%	none	ARAC+DauNOrubicin	NO	NA	NA	Died	4	Disease
70	68.6194	F	45,XX,-7[3]/46,XX[2]	MDS	NO	NO	NA	none	Azacitidine+Venetoclax	NO	NA	YES	Died	33.7	Disease
81	70.3972	M	46,XY,del(7)(q22q32).ish del(7)(CEP7+,D7S486-),del(20)(q11q13).ish del(20)(D20S108-)[16]/46,XY,del(4)(q21q35).ish del(4)(PDGFRa+),der(7)(q22q32).ish der(7)(CEP7+,D7S486-),del(20)(q11q13).ish del(20)(D20S108-)[6]	MDS	NO	YES	U2AF1:c.101C>T p.(Ser24Phe) (2%)	none	support therapy	NO	NA	YES	Died	17	Disease
83	67.3944	M	44,t(3;17)(q26;q23),-7,der(17;21)(q10;q10),-21[4]/41,der(1)t(1;15)(q42;q15),t(3;17),-5,-7,der(12)add(12)(p13)t(5;12)(p13;p13),-15,der(16)t(16;17)(q24;q21),-17,-21[10]	t-MDS/AML	NO	YES	TP53:c.760G>A p.(Gly244Ser) (35%)	chemo- and radiotherapy for LNH	Azacitidine	NO	NA	YES	Died	12.8667	Disease
88	61.6361	F	45,XX,-7[20]	t-MDS/AML	NO	NO	RUNX1:c.917delC p.Arg306Leufs*5(19%)	chemotherapy for LNH/chemotherapy for AML	Azacitidine	YES	SD	YES	Died	72	Disease
89	68.5806	M	45,XY,-7[11]/46,XY,del(7)(q22q36)[5]/46,XY[14]	s-AML (prior MDS/MPN)	YES	NO	ASXL1:c.1934dup p.Gly646Trpfs*12 (21%); ETV6:c.1153-1G>T(13%); PTPN11:c. 1282G>Ap.Val428Met(34%); SETBP1:c.2608G>A p.Gly870Ser(33%); U2AF1 470A>Cp.Gln157Pro(38%)	none	Azacitidine	NO	NA	YES	Died	14.8333	Disease
93	76.2389	F	46,XX,t(1;4)(p32;q31),del(5)(q13q33),del(7q)[4]/47,XX,t(1;4)(p32;q31),del(5)(q13q33),del(7q),+mar[2]/46,XX,del(5)(q13q33)[2]/46,XX[22]	MDS/AML	NO	YES	IDH1:c.394C>T R182C (31%) (); TP53:c.558 T>A p.Aso186Glu (71%) ; TP53:c.533 A-C p.178Pro (43,6%); U2AF1: c.470 A-G PGln157Arg (27,2%)	none	Azacitidine+Venetoclax	NO	NA	YES	Died	21.2667	Disease
98	80.1194	M	46,XY,del(7)(q22q36)[17]/46,XY[3]	s-AML (prior MDS)	NO	NO	EZH2:c.2051G>T p.Arg684Leu (17%); TET2:c.3481A>G p.Arg1161Gly (13%); TET2 c.4183-1G>A (16%); RUNX1:c.970_998del29 Asp326Valfs (8%)	none	Azacitidine+Venetoclax	NO	NA	YES	Died	8.4	Disease
99	68.9417	M	46,XY,del(7)(q22q36)[3]46,XY[17]	s-AML (prior MPN)	NO	NO	ASXL1:c.1900_1922del23, p.Glu635Argfs*15 (47%); IDH2:c.419G>A, p.Arg140Gln (49); JAK2:c.1849G<T, p.V617F (53%)	Hydroxiurea; Busulfan for TE JAK2V617F mutated	Azacitidine+Venetoclax+Pevonedistat	NO	NA	YES	Died	34	Disease
100	70.4361	M	46,XY,der(7)t(1;7)(q10;p10)[5]/46,XY[15]	MDS	NO	NO	NA	none	Azacitidine	NO	NA	YES	Died	51.9	Disease
105	73.4083	F	45,XX,t(3;12)(q26;p11),-7,t(8;12)(p23;p13)[20]	t-MDS	NO	NO	none	Chemotherapy for ovarian cancer+PARP2 inhibitor	Azacitidine; then Azacitidine+Venetoclax	NO	NA	YES	Died	29	Disease
106	55.9167	M	45,XY,-7[3]/47,XY,-7,del(9)(q22q34)[2]	AML	NO	NO	CEBPA:c.872_873delGCinsCT p.Arg291Pro (25%); EZH2:c.31_32insAAGG p.Gly11GlufsTer27 (37%); IDH2:c.419G>A p.Arg140Gln (31%)	none	Intensiveve chemotherapy	YES	CR	NO	Alive	48	CR
107	66.8778	M	45,XY,-7[19]/46,XY[1]	MDS	NO	NO	DNMT3A:c.2598-3C>T(50%); CBL:c.1247G>C p.Cys416Ser(33%);	none	Azacitidine +/- Sabatolimab	YES	CR	NO	Alive	43	CR
111	74.6444	M	46,XY,del(7)(q34q36)[14]/46,XY[16]	MDS	NO	NO	EZH2:c.2069 G>A p.Arg690His (17%); PTPN11:c.188 A>G p.Tyr63Cys (8,9%); SETBP1:c.2602 G>A (16,5%); ASXL1:c. 1772_1773insA p.Tyr591Ter (19%); ZRSR2: c.203+1 G>A (12%)	none	Imetelstat; Azacitidine	NO	NA	YES	Died	28	Disease
112	86.0278	M	46,XY,-7,add(18)(p10),+22[20]	AML	NO	YES	CEBPA:c.970T>A p.Leu317Gln (89%); DNMT3A:c.2645G>A p.Arg882His (46%) ;TET2:c.1867A>Tp.Lys623* ( 44%) al; TET2:c.5692T>C p.Ser1898Pro (42%)	none	Azacitidine	NO	NA	NA	Died	10	Disease
112	75.9	M	43,X,-Y,t(X;1)(q26;q42),-Y,del(3)(p13p23),del(3)(q13q25),del(5)(q13q33),-7,del(16)(q12q24),-17[20]	t-AML	NO	YES	TP53:c.833C>G p.(Pro278Arg)(89%); TP53 c.388C>G p.(Leu130Val)(5%)	Chemo-radiotherapy for mutiple solid tumors	Azacitidine+Venetoclax	NO	NA	YES	Died	17.7333	Disease
113	54.7778	F	46,XX,del(5)(q13q33)[6]/43,XX,del(5)(q13q33),-7,add(12)(p13),-18,-21[9]/45,XX,del(5)(q13q33),add(12)(p13),der(16)x2,+16,del(17)(p11p13),-18,-21[3]/46,XX,del(5)(q11q13),add(12),der(16)x2,del(17)(p11p13),-18,-21+mar[1]	MDS/AML	NO	YES	TP53:c.481G>A p.(Ala161Thr) (49%); SF3B1:c.2098A>G p.(Lys700Glu) (28%)	none	Azacitidine +/- Sabatolimab	YES	SD	YES	Died	10	CR
118	79.6611	F	55,XX,add(2)(q27),del(5)(q13q33),+6,der(7),+8,-10,+11,der(12),+13,+19,+22,+2mar[3]	t-AML	NO	YES	TP53:c.641A>G p.(His214Arg) (64%)	radiotherapy for breast cancer	Azacitidine+Venetoclax+Pevonedistat	NO	NA	NO	Died	15	CR
122	69.6139	M	44,XY,der(1)t(1;8)(q21;q21),t(2;14)(q35;q22),der(3)inv(3)(q21q26),-7,-8,der(16)t(7;16)(?;q11)[20] #	AML (prior MPN)	NO	YES	SRSF2 p.Pro95_Arg102del (c.284_307del24) al 52%; TP53 p.Gly245Asp (c.734G>A) al 98%; KRAS p.Gly13Asp (c.38G>A) al 22%;ZRSR2 p.Lys132Glu (c.394A>G) al 100%	talidomide e delta-cortene	Azacitidine+Venetoclax+Pevonedistat	NO	NA	NA	Died	1	Disease
123	74.7694	F	49,XX,del(7)(q22q36),t(12;13)(q13;q32),+der(13)t(12;13)(q13;q32),+21,+22[20]	MDS/AML	NO	YES	EZH2:c.2228G>A p.Gly743Asp (31%)	none	Azacitidine +/- Sabatolimab	NO	NA	YES	Died	15	Disease
129	54.7	M	46,XY,-7,del(11)(q13q23),+mar[5]/45,XY,-7,del(11)(q13q23)[3]/50,XY,+8,+8,del(11)(q13q23),+21,+mar[3]	AML	YES	YES	CALR:c.1154_1155insTTGTC p.Lys385Asnfs*47 (52%); CBL:c.1111T>A p.(Tyr371Asn) (11%); RUNX1:c.593A>G p.(Asp198Gly)(41%); TP53:c.738G>C p.(Met246Ile) (84%)	Interferon, anagrelide and Hydroxiurea for TE	Intensive chemotherapy +Venetoclax	NO	NA	YES	Died	6.46667	Disease
130	61.9222	M	46,XY,del(5)(q13q33),t(6;7;12)(q13;q11;q15),del(12)(p11p12)?,add(13q),-18,+mar[8]/47,idem,r(2),+8[4]/46-47,idem,add(1)(p36)[3]	t-AML	NO	YES	TP53:c.329G>T p.Arg110Leu (11%)	none	Intensive chemotherapy +Venetoclax	YES	active disease	YES	Died	18	CR
134	31.3972	M	45,XY,del(5)(q12q33),der(6;22)(t(6;22)(p22;p11),t(6;?)(p22;?),del(7)(q22q34)[16]/45,XY,idem,add(18)(q23)[6]	t-MDS	NO	YES	TP53:c.524G>A p.Arg175His (48%); TP53:c.475G>C p.Ala159Pro (44%)	chemotherapy for LH	support therapy	NA	NA	NA	Lost to FU		Disease
162	50.2222	F	45,XX,-7[9]/46,XX[8]	AML	NO	NO	PTPN11:c.215C>T p.(Ala72Val) (16%); RUNX1:c.1170_1177del p.(Ala391Argfs*206) (17%);	none	Intensive chemotherapy	YES	refractory	YES	Alive	113.767	CR
184	66.3722	M	44,XY,dic(5;7)(q13;q11),dic(12;19)(p11;p13)[21]	s-AML (prior MPN)	NO	NO	JAK2:c.1849G>T p.Val617Phe (35%); TP53:c.733G>A p.(Gly245Ser)(22%)	Hydroxiurea; Ruxolitinib for TE	Azacitidine+Venetoclax	NO	NA	YES	Died	8.26667	Disease
185	74.8444	M	46,XY,del(5)(q13q33),add(6)(p23),del(7)(q22q36),t(12;12)(13;q24)[15]/46,XY,del(5q)(q12q33),del(7q)(q22q36)[2]/46,XY,del(5q)(q12q33),del(7q)(q22q36),-11,+mar[2]/46,XY,der(3)?,del(5q)(q12q33),del(7q)(q22q36),add(11)(q23)[1]	t-MDS	NO	YES	TP53:c.499C>T p.Gln167Ter (39%); TP53:c.659A>G p.Tyr220Cys(40%)	Melphalan/Bortezomib/Prednisone; Daratumumab-lenalidomide-desametasone	Azacitidine	NO	NA	YES	Died	10.5333	Disease
186	75.1917	M	45,X,-Y[3]/47,XY,+14[4]/47,XY,del(7)(q22q36),+14[2]	MDS	NO	NO	U2AF1:c.470A>C p.Gln157Pro(13); ZRSR2:c.827+1G>A (splice variant)(28%)	none	support therapy	NA	NA	NA	Lost to FU	8.8	Disease
190	69.5694	F	45,XX,-7,+mar[5]/45,XX,-7	t-MDS	YES	NO	ASXL1:c.4189G>A p.Gly1397Ser(45%); CSF3R:c.355G>A p.Ala119Thr(49%); DNMT3:c.2645 Ap.882His(36%); IDH1:c.394C>Tp.Arg132Cys(41%);	azacitidine +venetoclax for AML	support therapy	NO	NA	NA	Died	2	Disease
191	76.1694	M	45,XY,-7,add(21)(p11)	AML	NO	NO	DNMT3A:c.2425G>A p.Val809Met (16%); MPL:c.1772A>C p.Tyr591Ser (14%)	azacitidine +venetoclax (25 cicli )for AML + Low dose AraC	NMS-03592088 multitarget ihnibitor	NO	NA	NA	Died	9.66667	Disease
193	69.7639	F	45,XX,-7[4]/45,XX,-7, +mar[4]	s-AML (prior MPN)	YES	NO	JAK2:c.1849G>T p.(Val617Phe)(15,7%); SF3B1:c.2098A>G p.(Lys700Glu) (5%)	none	Azacitidine+Venetoclax	YES	CR	NA	Alive	31	CR
195	67.125	F	46,XX,del(7)(q34q36)[2]/47,XX,del(q34q36)+8[1]/46,XX[17]	t-MDS	NO	NO	SF3B1:c.2098A>G p.Lys700Glu(47%); CALR:c.682 C>T p.Pro228Ser(49%); DNMT3A:c.2050_2063del p.Val684Glnfs*24(47%)	radiotherapy for breast cancer	Azacitidine+Venetoclax	NO	NA	NA	Died	25	Disease
201	59.575	M	46,XY,-7,+mar[9]/45,XY,-7[3]	t-MDS	YES	NO	NA	Chemotherapy for LNH	support therapy	NO	NA	NA	Died	2.93333	Disease
202	69.9833	M	45,XY,-7[7]	s-AML (prior MDS)	NO	NO	SRSF2:c.284C>G p.(Pro95Arg) (8%);TET2:c.5618T>C p.(Ile1873Thr) (5%)	none	Decitabine+Venetoclax	NO	NA	NA	Died	13	CR
203	81.8028	F	45,X,-X,del(5)(q22q35),-7,+der(7)[12]/46,X,-X,del(5),-7,der(7)x2[8]/45,X,-X,del(5)(q22q35),-7,+8,add(14)(p13),-18,+der(7)[2]/43,X,-X,del(3)(q13q27),del(5)(q22q35),-7,add(14)(p13),-18,del(20)(q11q13)?[8]	s-AML (prior CML)	YES	YES	DNMT3A:c.1523T>C p.Leu508Pro(8%); TP53:c.718A>T p.Ser240Cys (29%)	dasatinib for CML	support therapy	NO	NA	NA	Died	1	Disease
207	77.9528	F	43,XX,add(2)(q42),del(5)(q13q33),-7,-12,der(15)t(15;22)(q26;q11),-16,add(17)(q25),add(17)(p13),der(22)t(15;22)(q26;q11)[21]/44,XX,add(2),,del(5)(q13q33),-7,-12,der(15)t(15;22)(q26;q11),del(16)(q21q23),add(17)(q25),der(22)t(15;22)(q26;q11)[9]#	t-AML	NO	YES	DNMT3A:c.1667+1G>T (splice variant) (44%); TP53:c.746G>T p.(Arg249Met) (92%)	radio-chemotherapy for breast cancer	support therapy	NO	NA	NA	Died	1	Disease
208	63.7389	M	45,XY,-7[2]/46,XY,-7,+mar[11]/46,XY,del(7)(q22q34)[2]	MDS	YES	NO	CBL:c.1227 +4C>T(49%)	none	Azacitidine	NO	NA	NA	Died	2.53333	Disease
209	66.2889	M	43,XY,dic(5;22)(q13:p11),der(7)t(7;17)(p10;q10),-12,-16,-17,-18,-22,+2mar[9]/41,XY,dic(5;22)(q13:p11),der(7)t(7;17)(p10;q10),-12,-16,-17,-18,-22[8]	t-AML	NO	YES	none	chemotherapy for colon cancer	Azacitidine+Venetoclax	NO	NA	NA	Died	8	Disease
211	66.2333	F	46,XX,-7,+r[10]/45,XX,-7[7]/46,XX[13]	s-AML (prior MPN)	YES	NO	KRAS:c.437C>T p.Ala146Val (45%); SRSF2:c.284C>T p.Pro 95Leu (24%); ASXL1:c.3739_3749delp.Arg1247Thrfs*4(42%)	Hydroxyurea	Decitabine	NO	NA	YES	Died	6.43333	Disease
212	53.2917	M	45,XY,-7[18]/46,XY[2]	AML	YES	NO	ASXL1:c.1900_1922del p.(Glu635Argfs*15) (41%); FLT3:c.1795_1818dup p.(Tyr599_Pro606dup) (20%); SETBP1:c.2602G>A p.(Asp868Asn) (44%)	none	Azacitidine	YES	SD	YES	Died	22.4667	Disease
213	61.8722	F	46,XX,del(7)(q11),del(2)(p23p25)[4]/45,XX,-7,del(2p)[26]	t-MDS	YES	NO	DNMT3A:c.2152C>A p.Pro718Thr (62%) IDH1:c.394C>A p.Arg132Ser (42%)	chemotherapy for AML	HSC-TMO upfront	YES	SD	YES	Died	10.5	Disease
214	67.3972	M	44,XY,der(5),-6,-7,+dmin[9]/45,XY,der(5),-6,-7,+r(7),+dmin[5]/44,XY,der(5),-6,der(7),del(4)(q27q33),der(17)add(17)(q25)[3]	MDS	YES	YES	TP53:c.818G>A p.Arg273His (38%); TP53:(c.646G>A p.Val216Met	none	NA	NA	NA	NA	Lost to FU	3	Disease
215	74.1	F	46,XX,-7,+r[16]/45,XX,-7[6]	t-AML	YES	NO	SRSF2:c.284 C>T p.(Pro95Leu) (11%); CBL:c.1259 G>A p.(Arg420Gln) (9%); TET2:c.4661_4664del p.Thr1554Serfs*16 (12%); TET2:c.1771 C>T p.Gln591Ter (12%)	chemotherapy for AML	Azacitidine	NA	NA	NA	Lost to FU	2	Disease
216	57.4806	M	45,XY,-7[12]/46,XX,-7,+r[3]/46,XY[5]	t-AML	YES	NO	ETV6:c.328+2T>C (41%)	chemo- and radiotherapy for solid tumor	Azacitidine	NO	NA	NA	Died	7.03333	Disease
217	66.0583	M	45,XY,inv(3)(q21q26),t(5;18)(q31;q23),-7[10]/45,XY,t(5;18)(q31;q23),-7,der(11)t(11;11)(p15;q13)[6]/46,XY,t(5;18)(q31;q23),-7,+r(7),der(11)t(11;11)(p15;q13),[4]	t-MDS	YES	YES	CEBPA:c.265_267del p.Glu89del (43%); CEBPA:c.564_566del p.Pro189del (10%); TP53: c.672+2T>G (90%)	chemotherapy for LNH	support therapy	NO	NA	NA	Died	2.56667	Disease
219	56.475	F	46,XX,inv(3)(q21q26),-7,+der(7)[9]/45,XX,inv(3)(q21q26),-7[9]	AML	YES	NO	PTPN11:c.226G>A p.(Glu76Lys) (48%); WT1:c.1131_1141dup p.Pro381Leufs*3 (49%)	none	Intensive chemotherapy	NO	NA	YES	Died	10.9	Disease
220	48.5472	M	45,XY,inv(3)(q21q26),-7[12]/46,XY,inv(3)(q21q26),-7,+r(7)[11]/46,XY[7]	s-AML (prior MDS)	YES	NO	NA	none	Intensiveve chemotherapy	YES	CR	YES	Died	14	Disease
221	46.8722	F	46,XX,-7,der(13)t(3;13)(q21;q34),+r(7)[17]/46,XX,-7,+r(7)[2]/45,XX,-7,der(13)(t(3;13)(q21;q34)[2]	t-AML (prior MDS)	YES	YES	NA	chemotherapy for LNH	support therapy	NA	NA	NA	Lost to FU
222	49.4444	M	45,XY,inv(3)(q21q26),-7[12]/46,XY,inv(3)(q21q26),-7,+r(7)[4]/46,XY[4]	AML	YES	NO	NA	none	Intensiveve chemotherapy	NO	NA	YES	Died	2	Disease
223	59.1028	F	46,XX,del(5)(q13q33),del(7)(q?)[1]	s-AML (prior MDS)	YES	YES	NA	none	Tipifarnib	NO	NA	YES	Lost to FU	9.9	Disease
224	32	M	45,XY,t(3;14)(q21;q24),-7[21]/46,XY,t(3;14)(q21;q24),-7,+r(7)[9]	AML	YES	NO	NA	none	intensive chemotherapy	YES	CR	YES	Died	13	Disease
225	69.8278	M	44,XY,-7,hsr(11)(q13q23),-13,-17,del(20)(q11q13),-21,der(22)add(22)(p13),+mar1,+mar2[19]/43,XY,-7,hsr(11)(q13q23),-13,-17,del(20)(q11q13),-21,der(22)add(22)(p13),+mar1[5]	t-AML	YES	YES	NA	chemo- and radiotherapy for LNH	support therapy	NO	NA	NA	Died	1	Disease
226	79.6	M	45,XY,del(5)(q31q35),-7,del(11)(q12q24),-20,-21,+r(7),+1dmin[18]/45,XY,del(5)(q31q35),-7,del(11)(q12q24),-20,-21,+1dmin [2]	MDS	YES	YES	NA	none	support therapy	NO	NA	NA	Died	1	Disease
227	68.525	M	45,X,-Y(4)/44,X,-Y,del(5)(q15q31),-7,-12,+r[6]/45,X,-Y,del(5)(q13),-7,del(12)(p12p13),+r[2]/44,X,-Y,dic(1;15)(p26p42;p11),del(5)(q13),-7,del(12)(p12p13)[6]	t-MDS	YES	YES	NA	NA	NA	NA	NA	NA	Lost to FU		Disease
230	79.2139	M	42,XY,-4,del(5)(q13q33),-7,-12,der(16),add(17)(p13),der(19)t(4;19)(q31;p13),-20,-21,-22,+mar[9]/42,XY,-4,-5,del(7)(q11q36),der(16),add(17)(p13),der(19)t(4;19)(q31;p13),-20,-21,+mar[2]#	AML	NO	YES	NA	none	support therapy	NO	NA	NA	Died	2	Disease
231	50.4611	M	45,XY,t(3;14;16)(q21;q22;q22),-7,t(7;21)[20]	AML	NO	YES	NA	none	Intensive chemotherapy	YES	refractory	YES	Died	35.6667	Disease
232	47.9417	M	52,XY,inv(3)(q21q26),+8,+10,+13,+15,+21,+22(18)/45,XY,inv(3)(q21q26),-7(2)	AML	NO	YES	NA	none	Intensive chemotherapy	NO	NA	NO	Died	2.6	Disease
233	70.1889	F	41-45,XX,t(1;2;?)(q21;q12;?),-3,t(5;11)(q13;p13),-7,add(8)(q24),-16,-17,-22,+3-4mar[20]#	AML	NO	YES	NA	none	support therapy	NO	NA	NA	Died	2	Disease
234	83.825	F	51,XX,+X,t(1;3)(p36;p21),del(5)(q13q33),-7,+8,+9,add(10)(p15),+13,+20,+22[20]#	AML	NO	YES	NA	none	support therapy	NO	NA	NA	Died	2	Disease
235	26.2972	F	45,XX,inv(3)(q21q26),-7(20)/45,XX,inv(3)(q21q26),del(4)(p15),-7(10)	s-AML (prior MDS)	NO	NO	NA	none	Intensive chemotherapy	NO	NA	YES	Died	12.0333	Disease
236	57.7944	M	44,XY,t(Y;1;5)(p11;p32;q33),-7,del(12)(p12p13),-18[5]/44,XY,t(Y;1;5),-7,add(8)(q24),add(11)(q23),del(12)(p12p13),-18[3]/44,XY,t(Y;1;5),der(2),-7,del(12)(p12p13),t(12?;19)(q13?;p13),-18,del(X)(p21)[10] #	MDS	NO	YES	NA	none	Intensive chemotherapy	NO	NA	YES	Died	7.16667	Disease
237	68.2917	M	45,XY,t(3;3)(q21;q26),-7	s-AML (prior MDS)	NO	NO	NA	chemotherapy for LNH	MDM2 inhibitor+ AraC	NO	NA	NA	Died	9.4	Disease
b previous aplastic anemia; c FISH analysis confirmed the presence of two clones: one with del(7q) and one with monosomy 7; # patients with apparent -7 by conventional cytogenetic showing partial deletion and complex rearrangement involving vhromosome 7 by FISHand/or SNParray
AML, acute myeloid leukemia; MDS, myelodysplastic syndrome; t-AML, therapy related AML; s-AML, secondary AML; t-MDS, therapy-related MDS; HSC-TMO, hemopoietic stem cell transplantation; PV, Policythemia Vera; MPN myeloproliferative neoplasm ;CML, chronic myeloid leukemia; LNH, lymphoma non Hodgjkin, CR, complete remission; PR, partial remission; SD, stable disease; NA, not available/not applicabl…
